# Supplementary material for: Poecilia picta, a Close Relative to the Guppy, Exhibits Red Male Coloration Polymorphism: A System for Phylogenetic Comparisons
Source: PLoS One. 2015 Nov 3;10(11):e0142089. doi: 10.1371/journal.pone.0142089 (PMC4631359; doi:10.1371/journal.pone.0142089)
Supplement: S1 Table — (TXT) [file pone.0142089.s001.txt]

Standard lengths in mm of standard and red color morphs of Poecilia picta
standard	red
15.7	16.5
15.7	16.9
16	16.9
16	17
16	17
16.1	17.2
16.1	17.2
16.4	17.4
16.4	17.4
16.5	17.5
16.5	17.7
16.6	17.8
16.6	17.8
16.6	17.8
16.6	17.8
16.6	17.8
16.7	17.8
16.8	17.8
16.8	17.9
16.8	18
16.8	18.1
16.8	18.1
16.9	18.1
16.9	18.1
17	18.2
17	18.2
17	18.2
17	18.3
17	18.3
17.1	18.3
17.1	18.3
17.1	18.3
17.1	18.3
17.1	18.3
17.1	18.4
17.1	18.5
17.2	18.5
17.3	18.5
17.3	18.6
17.3	18.6
17.3	18.6
17.3	18.8
17.3	18.8
17.3	18.8
17.4	18.8
17.4	18.9
17.5	19
17.5	19
17.5	19
17.5	19.1
17.5	19.2
17.5	19.2
17.5	19.2
17.6	19.3
17.6	19.4
17.6	19.4
17.7	19.4
17.7	19.5
17.7	19.7
17.8	19.7
17.8	19.8
17.8	19.8
17.8	20.1
17.8	20.1
17.9	20.2
17.9	20.3
17.9	20.4
17.9	20.4
18	21
18
18
18
18
18.1
18.1
18.1
18.1
18.2
18.2
18.2
18.2
18.2
18.2
18.2
18.2
18.3
18.3
18.3
18.3
18.4
18.4
18.4
18.4
18.4
18.4
18.4
18.4
18.4
18.4
18.4
18.5
18.5
18.5
18.5
18.6
18.6
18.6
18.6
18.6
18.6
18.6
18.7
18.7
18.7
18.7
18.8
18.8
18.8
18.9
18.9
18.9
18.9
18.9
19
19
19
19
19
19.1
19.1
19.1
19.1
19.1
19.1
19.1
19.2
19.2
19.2
19.3
19.3
19.3
19.4
19.5
19.5
19.5
19.5
19.6
19.6
19.7
19.7
19.8
20
20.1
20.1
20.3
20.5
