# Supplementary material for: Poecilia picta, a Close Relative to the Guppy, Exhibits Red Male Coloration Polymorphism: A System for Phylogenetic Comparisons
Source: PLoS One. 2015 Nov 3;10(11):e0142089. doi: 10.1371/journal.pone.0142089 (PMC4631359; doi:10.1371/journal.pone.0142089)
Supplement: S2 Table — (TXT) [file pone.0142089.s002.txt]

Female preference test data
Female_ID	red_ID	standard_ID	sl_red	sl_standard	time_red	time_standard	red_display	standard_display	day_postpartum	time_near_females
57	17	47	20	20	59	139	778	1071	1	312
14	20	51	20.5	17.7	104	171	886	1131	NA	311
107	34	60	19.6	19.1	54	106	1128	1127	0	691
13	24	53	18.2	17.2	75	124	1082	1116	1	591
153	43	89	17	16.9	29	58	911	896	0	434
BN	15	45	17.2	17.1	36	61	274	449	NA	100
10	16	47	20	19.7	63	87	419	441	1	140
60	23	57	18.6	19.3	74	87	1198	1196	0	543
154	49	99	18.3	17.9	11	24	651	708	1	188
2	14	42	17.2	17.3	85	95	967	1036	1	765
35	17	47	20	19.9	38	47	799	960	0	491
58	26	56	19.1	19.2	55	64	1000	737	NA	505
44	26	59	18.7	18.5	40	41	1187	1085	NA	249
45	25	55	18.1	17.2	26	23	791	770	4	285
74	29	56	18.8	18.6	64	50	1143	1150	0	277
91	35	65	17.8	17.9	111	97	1138	1153	0	578
97	28	7	19.2	18.5	32	15	1007	1011	0	18
89	37	62	19.4	18.6	69	42	931	841	0	349
52	40a	60	18.5	19.1	92	58	540	583	0	169
8	14	42	17.2	17.3	31	41	599	622	0	140
69	32	6	18.4	18.1	44	6	961	519	0	194
53	18	54	18.2	17.9	125	80	1010	1147	0	349
42	24	53	18.2	17.5	142	93	1138	1026	2	303
88	31	58	19.5	18.5	101	52	1013	929	0	367
49	23	57	18.6	19.2	82	23	752	756	NA	164
Columns
Test female
Test red male ID
Test standard color male ID
Standard length (mm) red male
Standard length (mm) standard color male
Total time spent by female near red male (s)
Total time spent by female near standard male (s)
Duration of red male displays to female (s)
Duration of standard male displays to female (s)
Difference between date on which test was conducted and parturition date (NA - unknown)
Total time spent near conspecific females (s)
